# Supplementary material for: Optimization of Maduramicin Ammonium-Loaded Nanostructured Lipid Carriers Using Box–Behnken Design for Enhanced Anticoccidial Effect against Eimeria tenella in Broiler Chickens
Source: Pharmaceutics. 2022 Jun 23;14(7):1330. doi: 10.3390/pharmaceutics14071330 (PMC9323563; doi:10.3390/pharmaceutics14071330)
Supplement: Supplementary file 1 [file pharmaceutics-14-01330-s001.zip]

Archive with 1 entries (1 files):
- pharmaceutics-1745201-supplementary.pdf
